# Supplementary material for: Immune Response to COVID-19 Vaccination in Frontline Healthcare Workers
Source: Vaccines (Basel). 2024 Feb 15;12(2):199. doi: 10.3390/vaccines12020199 (PMC10891992; doi:10.3390/vaccines12020199)
Supplement: Supplementary file 1 [file vaccines-12-00199-s001.zip]

Archive with 1 entries (1 files):
- vaccines-2822909-supplementary.pdf
